# Supplementary material for: Modeling the effect of blunt impact on mitochondrial function in cartilage: implications for development of osteoarthritis
Source: PeerJ. 2017 Jul 17;5:e3468. doi: 10.7717/peerj.3468 (PMC5516774; doi:10.7717/peerj.3468)
Supplement: Supplemental Information 1 [file peerj-05-3468-s001.zip]

Archive with 5 entries (5 files):
- Blunt_mito_PeerJ/Mito_full_ode.m
- Blunt_mito_PeerJ/Mito_full_ode_fit.m
- Blunt_mito_PeerJ/Mito_full_ode_fit14.m
- Blunt_mito_PeerJ/Mito_full_par_est.m
- Blunt_mito_PeerJ/ostress.m
