# Supplementary material for: Modeling the effect of blunt impact on mitochondrial function in cartilage: implications for development of osteoarthritis
Source: PeerJ. 2017 Jul 17;5:e3468. doi: 10.7717/peerj.3468 (PMC5516774; doi:10.7717/peerj.3468)
Supplement: Supplemental Information 1 [file peerj-05-3468-s001.zip › Blunt_mito_PeerJ/Mito_full_ode_fit14.m]

function err = Mito_full_ode_fit(exp_t, exp_y,exp_atp, exp_gag, p)
%A function for fitting the MDR mito model (without E and U).
%exp_t is experimental time points
%exp_y is experimental values for the different variables
%p is the vector of parameters
kS = 2.7938; dD = 9.9626; dR = 0.0727; sC = 9.517; R7 = 0; R14 = p;
kE = 0.0961; lE = 0.0418; 
%dU = p(9);
kU = 5.0; lU = 0.3269;
  kD = 2;aM = dR/1.1;dE = kE/(lE*(1+lE));dU = 0;
%kU = (1 + lU)*dU;
R0 = 1/(1 + 0.00001);
options = odeset('RelTol',1e-4,'AbsTol',[1e-4 1e-4 1e-4 1e-4 1e-4]);
%[T7,Y7] = ode15s(@(t,y) Mito_full_ode(t,y,kS,dD,aM,kD,dR,sC,kE,lE,R0,dE,kU,dU,lU),exp_t,[0.9,0.1,R7,1,1],options);
%[~,Y14] = ode15s(@(t,y) Mito_full_ode(t,y,kS,dD,aM,kD,dR,sC,kE,lE,R0,dE,kU,dU,lU),exp_t,[0.65,0.35,R14,1,1],options);
%[T7,Y7] = ode15s(@(t,y) Mito_full_ode(t,y,kS,dD,aM,kD,dR,sC,kE,lE,R0,dE,kU,dU,lU),exp_t,[0.9,0.1,R7,1,1],options);
[T14,Y14] = ode15s(@(t,y) Mito_full_ode(t,y,kS,dD,aM,kD,dR,sC,kE,lE,R0,dE,kU,dU,lU),exp_t,[1.0,0.0,R14,1,1],options);
t7 = zeros(length(exp_t));
%Gather the indeces at the experimental time points (unnecessary for ode solved at particular times). Still, I use to avoid any shenanigans.
%{
for i = 1:length(exp_t)
    [~,I] = min(abs(T7 - exp_t(i)));
    t7(i) = I;
end
%}
err = 0.0;
%Calculate viability error, no viability data for the last two time points
length_t = length(exp_t) - 2;
for i = 1:length_t
%err = err + (Y7(t7(i),1) + Y7(t7(i),2) - exp_y(1,i)).^2 + (Y14(t7(i),1) + Y14(t7(i),2) - exp_y(2,i)).^2;
	try
	%err = err + (Y7(i,1) + Y7(i,2) - exp_y(1,i)).^2 + (Y14(i,1) + Y14(i,2) - exp_y(2,i)).^2;
	err = err + (Y14(i,1) + Y14(i,2) - exp_y(2,i)).^2;
	catch
	%Y7
	Y14
	p
	end
end
%add the atp error (@ t = 24 and 48)
%err = err + (Y7(6,4) - exp_atp(1)).^2 + (Y7(7,4) - exp_atp(2)).^2;

%add the gag error (@ t = 168, 336)
%err = err + (Y7(9,5) - exp_gag(1)).^2 + (Y7(10,5) - exp_gag(2)).^2;
