# Supplementary material for: Modeling the effect of blunt impact on mitochondrial function in cartilage: implications for development of osteoarthritis
Source: PeerJ. 2017 Jul 17;5:e3468. doi: 10.7717/peerj.3468 (PMC5516774; doi:10.7717/peerj.3468)
Supplement: Supplemental Information 1 [file peerj-05-3468-s001.zip › Blunt_mito_PeerJ/ostress.m]

function y = ostress(x,sC,alpha)
y = zeros(size(x));
%y = tanh(100*(x-1.05)) + 1;
region1 = x <= 1;
y(region1) = 0;
region2 = x>1;
y(region2) = sC*(x-1).^alpha;
%y(region2) = sC*(x-1).^(1.00001);
%y(region2) = tanh(10*(x-1));
%y(region2) = 10./(1 + kT*t);
